# Supplementary material for: A Novel Facet of In-Hospital Food Consumption Associated with Hospital Mortality in Patients with Scheduled Admission—Addition of a Study Protocol to Test the Existence of Effects of COVID-19 in the Same Study in the Post-COVID-19 Period
Source: Nutrients. 2024 Jul 19;16(14):2327. doi: 10.3390/nu16142327 (PMC11280368; doi:10.3390/nu16142327)
Supplement: Supplementary file 1 [file nutrients-16-02327-s001.zip]

Archive with 1 entries (1 files):
- nutrients-3109991-supplementary.pdf
